# Supplementary material for: Active immunotherapy reduces NOTCH3 deposition in brain capillaries in a CADASIL mouse model
Source: EMBO Mol Med. 2022 Dec 16;15(2):e16556. doi: 10.15252/emmm.202216556 (PMC9906330; doi:10.15252/emmm.202216556)
Supplement: Supplementary file 3 — Source Data for Expanded View [file EMMM-15-e16556-s004.zip]

Archive with 9 entries (8 files):
- Source data FigEV4sdata.xlsx
- __MACOSX/
- __MACOSX/._Source data FigEV4sdata.xlsx
- Source data FigEV5sdata 3.xlsx
- __MACOSX/._Source data FigEV5sdata 3.xlsx
- Source data FigEV3 NEW.xlsx
- __MACOSX/._Source data FigEV3 NEW.xlsx
- FigureEV1_2.zip
- __MACOSX/._FigureEV1_2.zip
