# Supplementary material for: Active immunotherapy reduces NOTCH3 deposition in brain capillaries in a CADASIL mouse model
Source: EMBO Mol Med. 2022 Dec 16;15(2):e16556. doi: 10.15252/emmm.202216556 (PMC9906330; doi:10.15252/emmm.202216556)
Supplement: Supplementary file 3 — Source Data for Expanded View [file EMMM-15-e16556-s004.zip › Source data FigEV4sdata.xlsx]

## Sheet: FigEV4_B
Serum CRP concentration (ng/ml)
Sham	Vaccinated
58.5001	48.2138		Each value represents the average of 2 different measurements from 5 independent ELISA experiments.
95.3724	66.4131		CRP concentration was determined in the blood serum of sham (n=9), vaccinated (n=8) mice.
91.6442	86.0693
120.47	205.185
142.788	42.7959
36.1997	104.108
47.6109	56.0736
39.1945	56.0736
34.4056

## Sheet: FigEV4_C
[NF Light] (pg/mL)
7 m.o.	Sham	Vaccinated
223	35.4	66.4		Each value represents a sample from a different animal.
119	67.5	68.2		NF light concentration was determined in the blood serum of sham (n=8), vaccinated (n=8) and non-vaccinated (n=12) mice by SIMOA.
120	28.8	93.4
40.5	89.9	6.84
37.3	65	45.6
98.1	157	45.3
102	52.7	135
51.8	30.2	78.5
106
60.6
70.8
40
