# Supplementary material for: Active immunotherapy reduces NOTCH3 deposition in brain capillaries in a CADASIL mouse model
Source: EMBO Mol Med. 2022 Dec 16;15(2):e16556. doi: 10.15252/emmm.202216556 (PMC9906330; doi:10.15252/emmm.202216556)
Supplement: Supplementary file 3 — Source Data for Expanded View [file EMMM-15-e16556-s004.zip › Source data FigEV5sdata 3.xlsx]

## Sheet: Sheet1
Normalized against Bgal				exp1
Fc + DMSO		FC + DAPT		Jag2 + DMSO		Jag2 +DAPT
5.01967	4.6893	2.83297	2.54306	22.0483	26.7245	25.4408	28.7318	N3 WT		NIH3T3 cells were transfected with the control, WT NOTCH3, or NOTCH3 R182C plasmids, as well as the β-gal and
3.36648	3.36071	3.47535	3.42547	27.5538	26.9933	14.2572	14.4315	N3 R182C		12XCSL-luc reporter plasmids and cultured on immobilized jagged2 (Jag2) in the presence of DMSO or DAPT (n=3 and two technical replicates).
8.38045	8.48465	3.09908	3.33722	11.235	11.0717	6.10331	6.23965	Control		Here are represented the 3 independent experiments normalized against Bgal.
Normalized against Bgal				exp2
Fc + DMSO		FC + DAPT		Jag2 + DMSO		Jag2 +DAPT
17.7888	18.8527	14.9299	16.6569	45.8759	50.0028	30.2508	29.5478	N3 WT
25.7522	27.7423	22.4003	23.9367	82.0013	87.8501	29.498	30.0833	N3 R182C
2.16762	4.68541	4.64205	6.12201	5.53619	6.80772	4.81533	5.97683	Control
Normalized against Bgal				exp3
Fc + DMSO		FC + DAPT		Jag2 + DMSO		Jag2 +DAPT
35.4003	38.5782	20.8007	25.2688	146.252	152.817	37.0767	35.1218	N3 WT
23.9345	23.2144	20.5559	23.9021	58.6848	63.941	22.6088	23.8275	N3 R182C
21.6735	23.8021	27.4194	24.5939	53.9346	60.5024	28.3009	30.8018	Control
