# Supplementary material for: Active immunotherapy reduces NOTCH3 deposition in brain capillaries in a CADASIL mouse model
Source: EMBO Mol Med. 2022 Dec 16;15(2):e16556. doi: 10.15252/emmm.202216556 (PMC9906330; doi:10.15252/emmm.202216556)
Supplement: Supplementary file 3 — Source Data for Expanded View [file EMMM-15-e16556-s004.zip › Source data FigEV3 NEW.xlsx]

## Sheet: FigEV3
Serum hN3CD protein (ng/mL)
TgN3R182CTg150 7 m. o.	TgN3R182CTg150 7 m. o. + C57BL/6 WT Sham (dilution adjusted)	TgN3R182CTg150 7 m. o. + C57BL/6 WT vaccinated (dilution adjusted)	C57BL/6 WT Sham	C57BL/6 WT Vaccinated
13.4588	9.05148	10.2767	0	0
13.1323	10.3746	8.47301
9.84986	13.7006	7.85377
14.7361	13.4807	17.9483
Each value represents the average of 3 different measurements from 3 independent ELISA experiments.
NOTCH3 ECD concentration was determined in the blood serum of TgN3R182C150 mice at 7 moths old (n=4), in a mix 1 to 1 of TgN3R182C150 (n=4) plus serum from C57BL/6 WT sham (n=1), in a mix 1 to 1 of TgN3R182C150 (n=4) plus serum from C57BL/6 WT Vaccinated (n=1), C57BL/6 WT Sham (n=1) and C57BL/6 WT Vaccinated (n=1) mice.
