# Supplementary material for: Active immunotherapy reduces NOTCH3 deposition in brain capillaries in a CADASIL mouse model
Source: EMBO Mol Med. 2022 Dec 16;15(2):e16556. doi: 10.15252/emmm.202216556 (PMC9906330; doi:10.15252/emmm.202216556)
Supplement: Supplementary file 5 — Source Data for Figure 2 [file EMMM-15-e16556-s010.zip]

Archive with 1 entries (1 files):
- EMMM_2423_Fig2B_full_membrane.tif
