# Supplementary material for: Active immunotherapy reduces NOTCH3 deposition in brain capillaries in a CADASIL mouse model
Source: EMBO Mol Med. 2022 Dec 16;15(2):e16556. doi: 10.15252/emmm.202216556 (PMC9906330; doi:10.15252/emmm.202216556)
Supplement: Supplementary file 6 — Source Data for Figure 4 [file EMMM-15-e16556-s005.zip]

Archive with 20 entries (19 files):
- Source data Fig4images 2/
- __MACOSX/._Source data Fig4images 2
- Source data Fig4images 2/Sham_A6_image1_green_final.tif
- __MACOSX/Source data Fig4images 2/._Sham_A6_image1_green_final.tif
- Source data Fig4images 2/18mo_TG18_image5_greenv3_final.tif
- __MACOSX/Source data Fig4images 2/._18mo_TG18_image5_greenv3_final.tif
- Source data Fig4images 2/Sham_C2_image1_redv2.tif
- __MACOSX/Source data Fig4images 2/._Sham_C2_image1_redv2.tif
- Source data Fig4images 2/7mo_Image 1_asma_TG1_greenfinal.tif
- __MACOSX/Source data Fig4images 2/._7mo_Image 1_asma_TG1_greenfinal.tif
- Source data Fig4images 2/Source data Fig4sdata.xlsx
- __MACOSX/Source data Fig4images 2/._Source data Fig4sdata.xlsx
- Source data Fig4images 2/Sham_A6_image1_red.tif
- __MACOSX/Source data Fig4images 2/._Sham_A6_image1_red.tif
- Source data Fig4images 2/7mo_Image1_Asma_TG1_red2.tif
- __MACOSX/Source data Fig4images 2/._7mo_Image1_Asma_TG1_red2.tif
- Source data Fig4images 2/18mo_TG18_image5_red.tif
- __MACOSX/Source data Fig4images 2/._18mo_TG18_image5_red.tif
- Source data Fig4images 2/Sham_C2_image1_green_final.tif
- __MACOSX/Source data Fig4images 2/._Sham_C2_image1_green_final.tif
