# Supplementary material for: Active immunotherapy reduces NOTCH3 deposition in brain capillaries in a CADASIL mouse model
Source: EMBO Mol Med. 2022 Dec 16;15(2):e16556. doi: 10.15252/emmm.202216556 (PMC9906330; doi:10.15252/emmm.202216556)
Supplement: Supplementary file 6 — Source Data for Figure 4 [file EMMM-15-e16556-s005.zip › Source data Fig4images 2/Source data Fig4sdata.xlsx]

## Sheet: Sheet1
% of vessel area
7 m.o.	Sham	Vaccinated	18 m.o.
0.024	0.111	0.003	0.4355		Three nonadjacent sections (50 µm apart) were analyzed per mouse (10-14 images randomly selected per animal section).
0.04	0.012	0.01	0.5345		The mean of the randomly selected image fields (224.92 × 224.92 μm) per section was used to quantify NOTCH3 ECD load in arteries.
0.048	0.034	0.075	0.52275		Each value here represents the average of the three sections of the quantification of sham (n=8), vaccinated (n=11),
0.149	0.009	0.016			non-vaccinated 7 months (n=6) and 18 months (n=3) old mice.
0.046	0.055	0.075
0.038	0.0315	0.008
	0.044	0.037
	0.01575	0.067
		0.102
		0.041
number of deposits/1000um2
7 m.o.	Sham	Vaccinated	18 m.o.
3.38335	13.8191	0.579421	32.0258		Three nonadjacent sections (50 µm apart) were analyzed per mouse (10-14 images randomly selected per animal section).
6.47908	1.1955	2.10946	41.8227		The mean of the randomly selected image fields (224.92 × 224.92 μm) per section was used to quantify NOTCH3 ECD load in arteries.
7.13629	0.595211	9.54773	33.0256		Each value here represents the average of the three sections of the quantification of sham (n=8), vaccinated (n=11),
14.2736	1.83853	2.41204			non-vaccinated 7 months (n=6) and 18 months (n=3) old mice.
2.69493	11.4517	10.0111
12.4746	4.7299	1.645
	2.38084	5.72375
	0.459633	7.42825
		9.08574
		4.29409
average size per vessel
7 m.o.	Sham	Vaccinated	18 m.o.		Three nonadjacent sections (50 µm apart) were analyzed per mouse (10-14 images randomly selected per animal section).
0.062	0.087	0.044	0.138		The mean of the randomly selected image fields (224.92 × 224.92 μm) per section was used to quantify NOTCH3 ECD load in arteries.
0.057	0.096	0.049	0.119		Each value here represents the average of the three sections of the quantification of sham (n=8), vaccinated (n=11),
0.105	0.115	0.079	0.1435		non-vaccinated 7 months (n=6) and 18 months (n=3) old mice.
0.086	0.093	0.068
0.074	0.089	0.075
0.064	0.133	0.051
	0.11	0.064
	0.079	0.09
		0.113
		0.096
