# Supplementary material for: Active immunotherapy reduces NOTCH3 deposition in brain capillaries in a CADASIL mouse model
Source: EMBO Mol Med. 2022 Dec 16;15(2):e16556. doi: 10.15252/emmm.202216556 (PMC9906330; doi:10.15252/emmm.202216556)
Supplement: Supplementary file 7 — Source Data for Figure 5 [file EMMM-15-e16556-s009.zip]

Archive with 24 entries (23 files):
- Source data Fig5images/
- __MACOSX/._Source data Fig5images
- Source data Fig5images/Vaccinated_c2_image1_red.tif
- __MACOSX/Source data Fig5images/._Vaccinated_c2_image1_red.tif
- Source data Fig5images/Source data Fig5sdata.xlsx
- __MACOSX/Source data Fig5images/._Source data Fig5sdata.xlsx
- Source data Fig5images/3mo_TG8_image5_green_final.tif
- __MACOSX/Source data Fig5images/._3mo_TG8_image5_green_final.tif
- Source data Fig5images/Sham_A6_1min_image1_red1.tiff
- __MACOSX/Source data Fig5images/._Sham_A6_1min_image1_red1.tiff
- Source data Fig5images/Vaccinated_C2_image1_green.tif
- __MACOSX/Source data Fig5images/._Vaccinated_C2_image1_green.tif
- Source data Fig5images/7mo_tg2_MAX_C2-copytg2image4green.tif
- __MACOSX/Source data Fig5images/._7mo_tg2_MAX_C2-copytg2image4green.tif
- Source data Fig5images/7mo_tg2_MAX_C1-copytg2red-1.tif
- __MACOSX/Source data Fig5images/._7mo_tg2_MAX_C1-copytg2red-1.tif
- Source data Fig5images/18mo_TG20_15_image9_green.tif
- __MACOSX/Source data Fig5images/._18mo_TG20_15_image9_green.tif
- Source data Fig5images/Sham_A6_1min_image1_green.tif
- __MACOSX/Source data Fig5images/._Sham_A6_1min_image1_green.tif
- Source data Fig5images/3mo_TG8_image5_red_final.tif
- __MACOSX/Source data Fig5images/._3mo_TG8_image5_red_final.tif
- Source data Fig5images/18mo_TG20_15_image9_red.tif
- __MACOSX/Source data Fig5images/._18mo_TG20_15_image9_red.tif
