# Supplementary material for: Active immunotherapy reduces NOTCH3 deposition in brain capillaries in a CADASIL mouse model
Source: EMBO Mol Med. 2022 Dec 16;15(2):e16556. doi: 10.15252/emmm.202216556 (PMC9906330; doi:10.15252/emmm.202216556)
Supplement: Supplementary file 7 — Source Data for Figure 5 [file EMMM-15-e16556-s009.zip › Source data Fig5images/Source data Fig5sdata.xlsx]

## Sheet: Sheet1
% of vessel area
3 m.o.	7 m.o.	Sham	Vaccinated	18 m.o.
0.060526	1.16297	1.21938	0.650024	3.1004		Three nonadjacent sections (50 µm apart) were analyzed per mouse (10-14 images randomly selected per animal section).
0.0643634	1.68869	1.43253	0.6538	3.23195		The mean of the randomly selected image fields (224.92 × 224.92 μm) per section was used to quantify NOTCH3 ECD load in capillaries and arteries.
0.0757518	1.36499	1.13694	0.653468	3.41644		Each value here represents the average of the three sections of the quantification of sham (n=8), vaccinated (n=11),
	1.01236	1.3695	0.587661			non-vaccinated 3 months (n=3), 7 months (n=6) and 18 months (n=3) old mice.
	1.42214	1.11131	0.825195
	1.61854	1.14097	0.61648
		1.29577	0.724045
		0.967886	0.56486
			0.588002
			0.516402
			0.562642
number of deposits/1000um2
3 m.o.	7 m.o.	Sham	Vaccinated	18 m.o.
7.32298	53.7587	72.9062	38.7881	88.2955		Three nonadjacent sections (50 µm apart) were analyzed per mouse (10-14 images randomly selected per animal section).
7.56966	50.7204	76.7747	39.1453	79.476		The mean of the randomly selected image fields (224.92 × 224.92 μm) per section was used to quantify NOTCH3 ECD load in capillaries and arteries.
7.43576	53.9494	58.4611	40.4819	84.4711		Each value here represents the average of the three sections of the quantification of sham (n=8), vaccinated (n=11),
	50.2166	60.8751	36.5043			non-vaccinated 3 months (n=3), 7 months (n=6) and 18 months (n=3) old mice.
	66.8013	48.9717	43.3111
	71.6595	60.8431	38.5087
		57.7358	39.4377
		54.0107	39.74
			34.7141
			35.1033
			36.8408
average size per vessel
3 m.o.	7 m.o.	Sham	Vaccinated	18 m.o.
0.0993382	0.212825	0.164466	0.151264	0.332261		Three nonadjacent sections (50 µm apart) were analyzed per mouse (10-14 images randomly selected per animal section).
0.0870194	0.284684	0.204861	0.169096	0.399956		The mean of the randomly selected image fields (224.92 × 224.92 μm) per section was used to quantify NOTCH3 ECD load in capillaries and arteries.
0.103736	0.283538	0.184467	0.153646	0.393229		Each value here represents the average of the three sections of the quantification of sham (n=8), vaccinated (n=11),
	0.183987	0.200859	0.148616			non-vaccinated 3 months (n=3), 7 months (n=6) and 18 months (n=3) old mice.
	0.196393	0.191884	0.172013
	0.20417	0.185758	0.148376
		0.199421	0.172177
		0.158081	0.131727
			0.157167
			0.12621
			0.144039
