# Supplementary material for: Active immunotherapy reduces NOTCH3 deposition in brain capillaries in a CADASIL mouse model
Source: EMBO Mol Med. 2022 Dec 16;15(2):e16556. doi: 10.15252/emmm.202216556 (PMC9906330; doi:10.15252/emmm.202216556)
Supplement: Supplementary file 8 — Source Data for Figure 6 [file EMMM-15-e16556-s008.zip]

Archive with 3 entries (3 files):
- Source data Fig6sdata.xlsx
- __MACOSX/._Source data Fig6sdata.xlsx
- EMMM_2423_Source data Fig6_v2.xlsx
