# Supplementary material for: Active immunotherapy reduces NOTCH3 deposition in brain capillaries in a CADASIL mouse model
Source: EMBO Mol Med. 2022 Dec 16;15(2):e16556. doi: 10.15252/emmm.202216556 (PMC9906330; doi:10.15252/emmm.202216556)
Supplement: Supplementary file 8 — Source Data for Figure 6 [file EMMM-15-e16556-s008.zip › EMMM_2423_Source data Fig6_v2.xlsx]

## Sheet: Fig6A_B
Serum hN3CD protein (ng/mL)			7 m.o
N3R182CTg150 3 m. o.	N3R182CTg150 7 m. o.	Notch3KO	C57BL/6 WT
9.56977	12.0196	0	0		Each value represents the average of 3 different measurements from 3 independent ELISA experiments.
10.1306	15.3493	0	0		NOTCH3 ECD concentration was determined in the blood serum of tgN3R182C150 at 3 moths old (n=9), 7 moths old (n=6), Notch3KO (n=3) and C57BL/6 WT (n=3) mice.
9.43048	12.1388	0	0
12.0671	19.3976
10.2356	13.2241
8.73303	11.3713
5.05914
7.42803
9.4633
Serum hN3CD protein (ng/mL)
Sham	Vaccinated
9.63295	14.592				Each value represents the average of 3 different measurements from 3 independent ELISA experiments.
20.1079	2.71619				NOTCH3 ECD concentration was determined in the blood serum of sham (n=9), vaccinated (n=10) mice.
17.4532	12.4254
11.5934	11.4008
13.0259	1.40643
12.7334	7.04097
13.1126	8.03722
11.0167	7.04097
10.1356	10.3196
	11.5058
