# Supplementary material for: Active immunotherapy reduces NOTCH3 deposition in brain capillaries in a CADASIL mouse model
Source: EMBO Mol Med. 2022 Dec 16;15(2):e16556. doi: 10.15252/emmm.202216556 (PMC9906330; doi:10.15252/emmm.202216556)
Supplement: Supplementary file 9 — Source Data for Figure 7 [file EMMM-15-e16556-s001.zip]

Archive with 33 entries (30 files):
- Source data Fig7images/
- __MACOSX/._Source data Fig7images
- Source data Fig7images/.DS_Store
- __MACOSX/Source data Fig7images/._.DS_Store
- Source data Fig7images/Fig7Cimages/
- __MACOSX/Source data Fig7images/._Fig7Cimages
- Source data Fig7images/Source data Fig7sdata.xlsx
- __MACOSX/Source data Fig7images/._Source data Fig7sdata.xlsx
- Source data Fig7images/Fig7Aimages/
- Source data Fig7images/Fig7Cimages/Sham_A3_image13_green.tif
- __MACOSX/Source data Fig7images/Fig7Cimages/._Sham_A3_image13_green.tif
- Source data Fig7images/Fig7Cimages/Vaccinated_B1_image4_green.tif
- __MACOSX/Source data Fig7images/Fig7Cimages/._Vaccinated_B1_image4_green.tif
- Source data Fig7images/Fig7Cimages/7mo_tg2_image9_red.tif
- __MACOSX/Source data Fig7images/Fig7Cimages/._7mo_tg2_image9_red.tif
- Source data Fig7images/Fig7Cimages/Sham_A3_image13_red.tif
- __MACOSX/Source data Fig7images/Fig7Cimages/._Sham_A3_image13_red.tif
- Source data Fig7images/Fig7Cimages/Vaccinated_B1_image4_red.tif
- __MACOSX/Source data Fig7images/Fig7Cimages/._Vaccinated_B1_image4_red.tif
- Source data Fig7images/Fig7Cimages/7mo_tg2_image9_green.tif
- __MACOSX/Source data Fig7images/Fig7Cimages/._7mo_tg2_image9_green.tif
- Source data Fig7images/Fig7Aimages/Vaccinated_c1_image40_red.tif
- __MACOSX/Source data Fig7images/Fig7Aimages/._Vaccinated_c1_image40_red.tif
- Source data Fig7images/Fig7Aimages/Sham_c4_image_36_green.tif
- __MACOSX/Source data Fig7images/Fig7Aimages/._Sham_c4_image_36_green.tif
- Source data Fig7images/Fig7Aimages/7mo_tg4_image12_green.tif
- __MACOSX/Source data Fig7images/Fig7Aimages/._7mo_tg4_image12_green.tif
- Source data Fig7images/Fig7Aimages/Vaccinated_c1_image40_green.tif
- __MACOSX/Source data Fig7images/Fig7Aimages/._Vaccinated_c1_image40_green.tif
- Source data Fig7images/Fig7Aimages/Sham_c4_image_image36_red.tif
- __MACOSX/Source data Fig7images/Fig7Aimages/._Sham_c4_image_image36_red.tif
- Source data Fig7images/Fig7Aimages/7mo_tg4_image12_red.tif
- __MACOSX/Source data Fig7images/Fig7Aimages/._7mo_tg4_image12_red.tif
