# Supplementary material for: Active immunotherapy reduces NOTCH3 deposition in brain capillaries in a CADASIL mouse model
Source: EMBO Mol Med. 2022 Dec 16;15(2):e16556. doi: 10.15252/emmm.202216556 (PMC9906330; doi:10.15252/emmm.202216556)
Supplement: Supplementary file 9 — Source Data for Figure 7 [file EMMM-15-e16556-s001.zip › Source data Fig7images/Source data Fig7sdata.xlsx]

## Sheet: Fig7_A_B
% of microglia with CD68 staining
7 m.o.	Sham	Vaccinated		To quantify the activated microglia three nonadjacent sections (50 µm apart) were analyzed per mouse (4-6 images randomly selected per animal section).
70	62.5	97.875		The mean of the randomly selected image fields (224.92 × 224.92 μm) per section was used to quantify CD68 stain in the microglia area.
73.3333	69.2308	95.65		Each value here represents the average of the three sections of the quantification of sham (n=4), vaccinated (n=6), non-vaccinated 7 months (n=5) old mice.
70.2226	62.5	80
75.5556	85.7143	81.8182
81.8182		94.75
		83.3333
CD68 staining (% of microglia area)
7 m.o.	Sham	Vaccinated		To quantify the activated microglia three nonadjacent sections (50 µm apart) were analyzed per mouse (4-6 images randomly selected per animal section).
1.4426	0.929125	4.918		The mean of the randomly selected image fields (224.92 × 224.92 μm) per section was used to quantify CD68 stain in the microglia area.
0.276933	2.40438	5.2708		The % of microglia area represents the percentage that the CD68 staining (stained by Iba1) occupies per microglia area
1.3732	0.771143	0.8081		Each value here represents the average of the three sections of the quantification of sham (n=4), vaccinated (n=6), non-vaccinated 7 months (n=5) old mice.
3.23862	1.36822	5.65536
2.77173		5.05643
		7.74317

## Sheet: Fig7_C_D
% microglia with Notch3 ECD Deposits
7 m.o.	Sham	Vaccinated		To analyze the NOTCH3 ECD deposits that colocalize with the microglia area three nonadjacent sections (50 µm apart) were analyzed per mouse (4-6 images randomly selected per animal section).
50.8889	78.6667	55.5556		The mean of the randomly selected image fields (224.92 × 224.92 μm) per section was used to quantify the number, average size and surface area of NOTCH3 ECD deposits on the microglia area.
38.0909	33.3333	66.6667		Each value here represents the average of the three sections of the quantification of sham (n=8), vaccinated (n=11), non-vaccinated 7 months (n=6) old mice.
58.8333	42.8571	80.9091
55.1429	75.5556	38.7814
44.6508	22.2222	77.7778
59.6667	28.5714	42.8571
	50.6667	85.7143
	28.5714	44.4444
		60.3333
		83.3333
		85.5556
Notch3 ECD Deposits (% of microglia area)
7 m.o.	Sham	Vaccinated		To analyze the NOTCH3 ECD deposits that colocalize with the microglia area three nonadjacent sections (50 µm apart) were analyzed per mouse (4-6 images randomly selected per animal section).
0.469	2.2492	2.07378		The mean of the randomly selected image fields (224.92 × 224.92 μm) per section was used to quantify the number, average size and surface area of NOTCH3 ECD deposits on the microglia area.
0.0431818	0.706222	2.17417		Each value here represents the average of the three sections of the quantification of sham (n=8), vaccinated (n=11), non-vaccinated 7 months (n=6) old mice.
0.59575	0.136857	0.5712
0.150417	1.54275	0.0973571
0.0879444	0.0366111	1.91156
0.101548	0.0694286	0.322143
	0.345167	0.325
	0.178875	0.207583
		0.651833
		0.898
		0.304818
Notch3 ECD Deposits (number/1000 μm2)
7 m.o.	Sham	Vaccinated		To analyze the NOTCH3 ECD deposits that colocalize with the microglia area three nonadjacent sections (50 µm apart) were analyzed per mouse (4-6 images randomly selected per animal section).
30.2683	65.2472	33.6857		The mean of the randomly selected image fields (224.92 × 224.92 μm) per section was used to quantify the number, average size and surface area of NOTCH3 ECD deposits on the microglia area.
33.292	19.9078	74.3871		Each value here represents the average of the three sections of the quantification of sham (n=8), vaccinated (n=11), non-vaccinated 7 months (n=6) old mice.
13.7593	19.9367	34.27
8.44587	50.2405	4.70113
18.7049	3.31146	43.0051
9.32184	8.65718	12.0748
	20.8076	28.9512
	9.18202	18.9642
		25.0351
		40.1189
		52.3378
Notch3 ECD Deposits size (average size per microglia (μm2)) (number/1000 μm2)
7 m.o.	Sham	Vaccinated
0.153575	0.39475	1.024
0.101512	0.332333	0.323
0.201	0.064	0.191
0.0965	0.3155	0.1685
0.0723333	0.1085	0.364714
0.096	0.0845	0.246333
	0.128333	0.0905
	0.2775	0.072
		0.0734286
		0.1302
		0.154694
